# Supplementary material for: NAD+ Acts as a Protective Factor in Cellular Stress Response to DNA Alkylating Agents
Source: Cells. 2023 Oct 2;12(19):2396. doi: 10.3390/cells12192396 (PMC10572126; doi:10.3390/cells12192396)
Supplement: Supplementary file 1 [file cells-12-02396-s001.zip]

Archive with 1 entries (1 files):
- cells-2601575-supplementary.pdf
